# Supplementary material for: Magnetic-Property Assessment on Dy–Nd–Fe–B Permanent Magnet by Thermodynamic Calculation and Micromagnetic Simulation
Source: Materials (Basel). 2022 Oct 31;15(21):7648. doi: 10.3390/ma15217648 (PMC9657324; doi:10.3390/ma15217648)
Supplement: Supplementary file 1 [file materials-15-07648-s001.zip]

Archive with 1 entries (1 files):
- materials-1959047-supplementary.pdf
